# Supplementary material for: ALF: a strategy for identification of unauthorized GMOs in complex mixtures by a GW-NGS method and dedicated bioinformatics analysis
Source: Sci Rep. 2017 Oct 26;7:14155. doi: 10.1038/s41598-017-14469-8 (PMC5658351; doi:10.1038/s41598-017-14469-8)
Supplement: Supplementary file 3 — Supplementary spreadsheet [file 41598_2017_14469_MOESM3_ESM.xls]

## Sheet: Title sheet
ALF: a strategy for identification of unauthorized GMOs in complex mixtures by a GW-NGS method and dedicated bioinformatics analysis
Alexandra Bogožalec Košir1,2, ‡, Alfred J. Arulandhu3,4, ‡, Marleen M. Voorhuijzen3, Hongmei Xiao,5, Rico Hagelaar3, Martijn Staats3, Adalberto Costessi6, Jana Žel1, Esther J. Kok3, Jeroen P. van Dijk3, *
1Department of Biotechnology and Systems Biology, National Institute of Biology, Večna pot 111, SI-1000 Ljubljana, Slovenia
2Jožef Stefan International Postgraduate School, Jamova 39, SI-1000 Ljubljana, Slovenia
3RIKILT Wageningen UR, P.O. Box 230, 6700 AE Wageningen, The Netherlands
4Food Quality and Design Group, Wageningen University and Research, P.O. Box 8129, 6700 EV Wageningen, The Netherlands.
5College of Food Science and Technology, Nanjing Agricultural University, Jiangsu, 210095, PR China
6BaseClear, Einsteinweg 5, 2333 CC Leiden, The Netherlands
This supplementary datafile contains the raw output of the data analysis in excel format, mention in the paragragh 'Building the workflow for GMO sequence identification' of the results section

## Sheet: element order list 1_raw
CCS	start of alignemnt reference	end of alignemnt reference	GMO	reference	start of alignemnt CCS	end of alignemnt CCS	element	alignment lenght	start of alignemnt CCS	end of alignemnt CCS	element	alignment lenght	start of alignemnt CCS	end of alignemnt CCS	element	alignment lenght
m150415_045714_42179_c100811642550000001823178610081572_s1_p0/138998/ccs	3169	4294	MON88017	HV702026	2049	3420	cp4-epsps	251	3421	3964	tNOS	544	3695	4361	p35S	600
m150415_045714_42179_c100811642550000001823178610081572_s1_p0/13379/ccs	1077	2382	MON810	RIKILT201130	804	1131	p35S	54	1132	1937	hsp70	806	1938	4394	cry1Ab	445

## Sheet: element order list 2_raw
CCS + lenght	db entry	db entry lenght	start in CCS	end in CCS	start in db hit	end in db hit	db entry	db entry lenght	start in CCS	end in CCS	start in db hit	end in db hit	db entry	db entry lenght	start in CCS	end in CCS	start in db hit	end in db hit	db entry	db entry lenght	start in CCS	end in CCS	start in db hit	end in db hit	db entry	db entry lenght	start in CCS	end in CCS	start in db hit	end in db hit	db entry	db entry lenght	start in CCS	end in CCS	start in db hit	end in db hit
m150415_045714_42179_c100811642550000001823178610081572_s1_p0/45207/ccs_1177	DI362404_T-nos	267	1	77	80	4	AM887683_NPTII	798	257	1050	798	5	KJ608146_CaMV35S_promotor	321	1082	1164	321	239
m150415_045714_42179_c100811642550000001823178610081572_s1_p0/156962/ccs_1729	U12639_UidA	1809	1	789	1023	1809	HV702026_tNOS	274	832	1099	6	272	HV702026_p35S	667	1154	1729	21	599
m150415_045714_42179_c100811642550000001823178610081572_s1_p0/142858/ccs_1004	DI362404_P35S	302	1	35	268	302	AY326434_hsp70	812	51	864	1	812	AY326434_cry1Ab	2457	865	986	1	122
m150415_045714_42179_c100811642550000001823178610081572_s1_p0/133951/ccs_1167	DI362404_P35S	302	14	70	245	301	AM887683_NPTII	798	127	917	5	798	DI362404_T-nos	267	1092	1167	4	79

## Sheet: identified GMO
no of hits in one CCS	CCS	GMO
1	m150415_045714_42179_c100811642550000001823178610081572_s1_p0/104745/ccs	MON810
1	m150415_045714_42179_c100811642550000001823178610081572_s1_p0/119658/ccs	MON810
1	m150415_045714_42179_c100811642550000001823178610081572_s1_p0/132414/ccs	MON810
2	m150415_045714_42179_c100811642550000001823178610081572_s1_p0/158734/ccs	MON810
1	m150415_045714_42179_c100811642550000001823178610081572_s1_p0/33879/ccs	MON810
1	m150415_045714_42179_c100811642550000001823178610081572_s1_p0/40876/ccs	MON810
1	m150415_045714_42179_c100811642550000001823178610081572_s1_p0/78816/ccs	MON810

## Sheet: element order list 1
CCS	potential GMO	potential GMO reference	element order
m150415_045714_42179_c100811642550000001823178610081572_s1_p0/138998/ccs	MON88017	HV702026	cp4-epsps	tNOS	p35S
m150415_045714_42179_c100811642550000001823178610081572_s1_p0/13379/ccs	MON810	RIKILT201130	p35S	hsp70	cry1Ab

## Sheet: element order list 2
CCS	1 nt	gap	% coverage	element 1	gap	% coverage	element 2	gap	% coverage	element 3	gap	% coverage	element 4	gap	% coverage	element 5
m150415_045714_42179_c100811642550000001823178610081572_s1_p0/45207/ccs_1177	1	0	28.4644	DI362404_T-nos	180	99.3734	AM887683_NPTII	32	25.5452	KJ608146_CaMV35S_promotor	-1164
m150415_045714_42179_c100811642550000001823178610081572_s1_p0/156962/ccs_1729	1	0	43.56	U12639_UidA	43	97.4453	HV702026_tNOS	55	86.2069	HV702026_p35S	-1729
m150415_045714_42179_c100811642550000001823178610081572_s1_p0/142858/ccs_1004	1	0	11.2583	DI362404_P35S	16	100.123	AY326434_hsp70	1	4.9247	AY326434_cry1Ab	-986
m150415_045714_42179_c100811642550000001823178610081572_s1_p0/133951/ccs_1167	14	13	18.543	DI362404_P35S	57	98.9975	AM887683_NPTII	175	28.0899	DI362404_T-nos	-1167

## Sheet: artefacts
CCS					FASTA
>m150415_045714_42179_c100811642550000001823178610081572_s1_p0/43434/ccs;size=2;					>m150415_045714_42179_c100811642550000001823178610081572_s1_p0/43434/ccs;size=2;
>m150415_045714_42179_c100811642550000001823178610081572_s1_p0/106520/ccs;size=2;					GATAGAAAACAAAATATAGCGTCGCTCTCGCCCTctctctctctctctctctctctctctctctctctctGCCTTTCtct
>m150415_045714_42179_c100811642550000001823178610081572_s1_p0/120091/ccs;size=2;					ctcATGTGTCGTCTCTGTCCGCTATATTTTGTTTTCTATC
					>m150415_045714_42179_c100811642550000001823178610081572_s1_p0/106520/ccs;size=2;
					GGTCTTGCGAAGGATAGTGGGGAAGAGCAGagagTATGGCCGGTGAGGTTGGTGTGCTGCGGCCTGTGGCTGGCCTCCAT
					GCCGAGCCGAGCTTGGGGAGGAAGCGCTGGGAGCGTGCCGTGTAATACCCAAAATTTGGTAGATGAAaaaTTATAATAAT
					AATAATAAATAAATAAATAAATTTATAATAAGAATTTAGATTtttttACCTTTCAAAATTATTAGGGCCTTTCTTTTATA
					GTCAATTAAGAATATTAAAATAGTCATGTGACCAATAAATAAATAAAATTTACCTTGCATCCCATGCCAGAGTTTTATTG
					CTTGAGCATTTCAAATTGtgtgtgtgCAAATTTCAAACCAAAATTCGGAAATTAGATTTAGGAGATGGAAAAGGAAGAAA
					ATAGAAAGCTAGAAaaaaaaaaGAAaaaaaTGCTCTACTATTAACATTGGGCCCCTTTCCCTGTCCTCGGCCCAGCCAAA
					CCCCTGGGCGTCGGCCCAGTgtgtTACCCGCCTGGCCCATGACTATGAGCGCCAAGGTATTTCACTTACGTGTGGGTCCC
					ATGTGGCAGAAAACTTCTTCTAGGACGGTCGTTGGAATCCTCCAGTTCACCTGTTGCCTACCTCCCGAGCTTCGcgcgTG
					CAACAAACTCCCTAGCATGGTGGAGTTCAGCTCCTCGATCTGCGCCTGGTCGGACTCTATCCGTTCTTGGGGATAAAATC
					GACCcccTTGCAACCcccGTTTCCCTCGTCCCTCCTCGGCGGTAATCATCGTGGCGCCTGGAGCACTGACGACTTGATGC
					ATGATGTGGATCGGGGCACCATGGGCAATCCCAACAATCCCTCCTACTCATGGCCAAATTTGTTGCCGGgggCTTGCCTG
					ACCCTAGCGGTTGTGTCCGTAATGCGATTTGGTGGGGTGGTTGACCGGAGTGCCCAAAATTGCTCAATGGAGCTTCCTCC
					TCAGCCGCCTC
					>m150415_045714_42179_c100811642550000001823178610081572_s1_p0/120091/ccs;size=2;
					GGTCTTGCGAAGGATAGTGGGAACTGACACATTGATTCGTAGCAGAAGCGCCGTATGCCATTCCATACAAAGCAGTGGTC
					AAAATCGATTCCTCGTATTCTGGTTCTGGTTCTGGGAAACAGGTCTTTCGTATCGAGAAGTGATAAGTCTTTGGTAATCT
					TGGTAATCAGAAGTGGCAACTCGGCAATCGTCCAAGGAAAATTCATAGGATTGGTCTCTTAGGAAAACAAGCATCTCAAT
					CAAGTATCAAGTCAAAGTCATCTGAGTTCCCGCTTTCGCCTAGACAGCAATCCAATTCTCACTTCTGCTTTCCAAAGAAA
					GACAGCATTCCAATGAGTCACGTATAATGTGACGAATAAAAGGATGTTCGTGTAGCAGCACTCCTATAGTGTCTGAGTAT
					GGAAAGCCAGGCCTGTCGCATATAGTGGGAAAACAAGCCTACCCTCCTCGGCAAACCGGAATCAAGATTGCTTTCATTTT
					CCCGGTGTTTTCGTCCATCCTCCAATTTCACTAAAGAAAATGGGCTTCTGGAAATGAGAGTTTTGCAGTAGTTCCAAATA
					GTGAGATGAACTTTTCCAAaaaGCAATCGACTCTCCCTAGGTAAaaaCCAATTATGGACTTTGCCATCTATATGATCCGC
					ACTTTTCTCATTGGAAATCCAATGAGTCACGTATAATGTGACGAATAAAAGTTAGGCAAAATTGACTTGATGCCCAAAGT
					CCAGTAAAATGAAGAAGTCGAACCTGTCAACCAGagagCACCATTTCTATATGAACAATTGAGATTCAcacaTTACGCTA
					TCCATTCCTGGGCCATTTACTTGACTTGAGCTTGACTTGAATTTACGTAGATGAGCATCTCTTTTGCATTTGGAGTAGTG
					TAGTGACTTGCCTGT

## Sheet: Sheet2
1	2	3	4	5	6	7	8	9	10	11	12	13	14	15	16	17	18	19	20
m150415_045714_42179_c100811642550000001823178610081572_s1_p0/138998/ccs	HV702026	99.38	1126	6	1	2	1126	3169	4294	0	2039	HV702026	1104	1119	1119	1	99.38	1	1	ATGAGGGCGAGACGTCGCTCGTCGTGCGTGGCCGCTCTGACGGCAAGGGGCTCGGCAACGCCTCGGGCGCCGCCGTCGCCACCCATCTCGATCACCGCATCGCCATGAGCTTCCTCGTCATGGGCCTCGTGTCGGAAAACCCTGTCACGGTGGACGATGCCACGATGATCGCCACGAGCTTCCCGGAGTTCATGGACCTGATGGCCGGGCTGGGCGCGAAGATCGAACTCTCCGATACGAAGGCTGCCTGATGAGCTCGGATTCCCGATCGTTCAAACATTTGGCAATAAAGTTTCTTAAGATTGAATCCTGTTGCCGGTCTTGCGATGATTATCATATAATTTCTGTTGAATTACGTTAAGCATGTAATAATTAACATGTAACGCATGACGTTATTTA…	ATGAGGGCGAGACGTCGCTCGTCGTGCGTGGCCGCCCTGACGGCAAGGGGCTCGGCAACGCCTCGGGCGCCGCCGTCGCCACCCATCTCGATCACCGCATCGCCATGAGCTTCCTCGTCATGGGCCTCGTGTCGGAAAACCCTGTCACGGTGGACGATGCCACGATGATCGCCACGAGCTTCCCGGAGTTCATGGACCTGATGGCCGGGCTGGGCGCGAAGATCGAACTCTCCGATACGAAGGCTGCCTGATGAGCTCGAATTCCCGATCGTTCAAACATTTGGCAATAAAGTTTCTTAAGATTGAATCCTGTTGCCGGTCTTGCGATGATTATCATATAATTTCTGTTGAATTACGTTAAGCATGTAATAATTAACATGTAATGCATGACGTTATTTA…	1126	7450	MON88017
m150415_045714_42179_c100811642550000001823178610081572_s1_p0/138998/ccs	HV702026	99.62	261	1	0	554	814	3982	4242	7e-137	477	HV702026	258	260	260	0	99.62	1	1	GGTCCGATTGAGACTTTTCAACAAAGGGTAATATCCGGAAACCTCCTCGGATTCCATTGCCCAGCTATCTGTCACTTTATTGTGAAGATAGTGGAAAAGGAAGGCGGCTCCTACAAATGCCATCATTGCGATAAAGGAAAGGCCATCGTTGAAGATGCCTCTGCCGACAGTGGTCCCAAAGATGGACCCCCACCCACGAGGAGCATCGTGGAAAAAGAAGACGTTCCAACCACGTCTTCAAAGCAAGTGGATTGATGTGAT	GGTCCGATTGAGACTTTTCAACAAAGGGTAATATCCGGAAACCTCCTCGGATTCCATTGCCCAGCTATCTGTCACTTTATTGTGAAGATAGTGGAAAAGGAAGGTGGCTCCTACAAATGCCATCATTGCGATAAAGGAAAGGCCATCGTTGAAGATGCCTCTGCCGACAGTGGTCCCAAAGATGGACCCCCACCCACGAGGAGCATCGTGGAAAAAGAAGACGTTCCAACCACGTCTTCAAAGCAAGTGGATTGATGTGAT	1126	7450	MON88017
m150415_045714_42179_c100811642550000001823178610081572_s1_p0/138998/ccs	HV702026	99.62	261	0	1	815	1074	3721	3981	2e-136	475	HV702026	257	260	260	1	99.62	1	1	GGTCCGATTGAGACTTTTCAACAAAGGGTAATATCCGGAAACCTCCTCGGATTCCATTGCCCAGCTATCTGTCACTTTATTGTGAAGATAGTGGAAAAGGAAGGTGGCTCCTACAAATGCCATCATTGCGATAAAGGAAAGGCCATCGTTGAAGATGCCTCTGCCGACAGTGGTCCCAAAGATGGACCCCCACCCACGAGGAGCATCGTGGAAAAAGAAGACGTTCCAACCACGTCTTC-AAGCAAGTGGATTGATGTGAT	GGTCCGATTGAGACTTTTCAACAAAGGGTAATATCCGGAAACCTCCTCGGATTCCATTGCCCAGCTATCTGTCACTTTATTGTGAAGATAGTGGAAAAGGAAGGTGGCTCCTACAAATGCCATCATTGCGATAAAGGAAAGGCCATCGTTGAAGATGCCTCTGCCGACAGTGGTCCCAAAGATGGACCCCCACCCACGAGGAGCATCGTGGAAAAAGAAGACGTTCCAACCACGTCTTCAAAGCAAGTGGATTGATGTGAT	1126	7450	MON88017
m150415_045714_42179_c100811642550000001823178610081572_s1_p0/138998/ccs	EA135633	99.31	291	1	1	837	1126	1886	2176	2e-151	525	EA135633	284	289	289	1	99.31	1	1	AAAGGGTAATATCCGGAAACCTCCTCGGATTCCATTGCCCAGCTATCTGTCACTTTATTGTGAAGATAGTGGAAAAGGAAGGTGGCTCCTACAAATGCCATCATTGCGATAAAGGAAAGGCCATCGTTGAAGATGCCTCTGCCGACAGTGGTCCCAAAGATGGACCCCCACCCACGAGGAGCATCGTGGAAAAAGAAGACGTTCCAACCACGTCTTC-AAGCAAGTGGATTGATGTGATATCTCCACTGACGTAAGGGATGACGCACAATCCCACTATCCTTCGCAAGACC	AAAGGGTAATATCCGGAAACCTCCTCGGATTCCATTGCCCAGCTATCTGTCACTTTATTGTGAAGATAGTGGAAAAGGAAGGTGGCTCCTACAAATGCCATCATTGCGATAAAGGAAAGGCCATCGTTGAAGATGCCTCTGCCGACAGTGGTCCCAAAGATGGACCCCCACCCACGAGGAGCATCGTGGAAAAAGAAGACGTTCCAACCACGTCTTCAAAGCAAGTGGATTGATATGATATCTCCACTGACGTAAGGGATGACGCACAATCCCACTATCCTTCGCAAGACC	1126	2267	MON15985
m150415_045714_42179_c100811642550000001823178610081572_s1_p0/138998/ccs	EA135633	99.16	239	2	0	576	814	1886	2124	5e-123	431	EA135633	233	237	237	0	99.16	1	1	AAAGGGTAATATCCGGAAACCTCCTCGGATTCCATTGCCCAGCTATCTGTCACTTTATTGTGAAGATAGTGGAAAAGGAAGGCGGCTCCTACAAATGCCATCATTGCGATAAAGGAAAGGCCATCGTTGAAGATGCCTCTGCCGACAGTGGTCCCAAAGATGGACCCCCACCCACGAGGAGCATCGTGGAAAAAGAAGACGTTCCAACCACGTCTTCAAAGCAAGTGGATTGATGTGAT	AAAGGGTAATATCCGGAAACCTCCTCGGATTCCATTGCCCAGCTATCTGTCACTTTATTGTGAAGATAGTGGAAAAGGAAGGTGGCTCCTACAAATGCCATCATTGCGATAAAGGAAAGGCCATCGTTGAAGATGCCTCTGCCGACAGTGGTCCCAAAGATGGACCCCCACCCACGAGGAGCATCGTGGAAAAAGAAGACGTTCCAACCACGTCTTCAAAGCAAGTGGATTGATATGAT	1126	2267	MON15985
m150415_045714_42179_c100811642550000001823178610081572_s1_p0/138998/ccs	EA135634	98.87	265	3	0	262	526	51	315	9e-136	473	EA135634	256	262	262	0	98.87	1	1	ATTCCCGATCGTTCAAACATTTGGCAATAAAGTTTCTTAAGATTGAATCCTGTTGCCGGTCTTGCGATGATTATCATATAATTTCTGTTGAATTACGTTAAGCATGTAATAATTAACATGTAACGCATGACGTTATTTATGAGATGGGTTTTTATGATCAGAGTCCCGCAATTATACATTTAATACGCGATAGAAAACAAAATATAGCGCGCAAACTAGGATAAATTATCGCGCGCGGTGTCATCTATGTTACTAGATCGGTGAT	ATTCCCGATCGTTCAAACATTTGGCAATAAAGTTTCTTAAGATTGAATCCTGTTGCCGGTCTTGCGATGATTATCATATAATTTCTGTTGAATTACGTTAAGCATGTAATAATTAACATGTAATGCATGACGTTATTTATGAGATGGGTTTTTATGATTAGAGTCCCGCAATTATACATTTAATACGCGATAGAAAACAAAATATAGCGCGCAAACTAGGATAAATTATCGCGCGCGGTGTCATCTATGTTACTAGATCGGGGAT	1126	1360	MON15985
m150415_045714_42179_c100811642550000001823178610081572_s1_p0/138998/ccs	DI362404	98.87	265	3	0	262	526	10747	11011	9e-136	473	DI362404	256	262	262	0	98.87	1	1	ATTCCCGATCGTTCAAACATTTGGCAATAAAGTTTCTTAAGATTGAATCCTGTTGCCGGTCTTGCGATGATTATCATATAATTTCTGTTGAATTACGTTAAGCATGTAATAATTAACATGTAACGCATGACGTTATTTATGAGATGGGTTTTTATGATCAGAGTCCCGCAATTATACATTTAATACGCGATAGAAAACAAAATATAGCGCGCAAACTAGGATAAATTATCGCGCGCGGTGTCATCTATGTTACTAGATCGGTGAT	ATTCCCGATCGTTCAAACATTTGGCAATAAAGTTTCTTAAGATTGAATCCTGTTGCCGGTCTTGCGATGATTATCATATAATTTCTGTTGAATTACGTTAAGCATGTAATAATTAACATGTAATGCATGACGTTATTTATGAGATGGGTTTTTATGATTAGAGTCCCGCAATTATACATTTAATACGCGATAGAAAACAAAATATAGCGCGCAAACTAGGATAAATTATCGCGCGCGGTGTCATCTATGTTACTAGATCGGGGAT	1126	12208	MON89034
m150415_045714_42179_c100811642550000001823178610081572_s1_p0/138998/ccs	DI362404	95.98	249	9	1	879	1126	2356	2604	1e-114	403	DI362404	218	239	239	1	95.98	1	1	CTATCTGTCACTTTATTGTGAAGATAGTGGAAAAGGAAGGTGGCTCCTACAAATGCCATCATTGCGATAAAGGAAAGGCCATCGTTGAAGATGCCTCTGCCGACAGTGGTCCCAAAGATGGACCCCCACCCACGAGGAGCATCGTGGAAAAAGAAGACGTTCCAACCACGTCTTC-AAGCAAGTGGATTGATGTGATATCTCCACTGACGTAAGGGATGACGCACAATCCCACTATCCTTCGCAAGACC	CTACCTGTCACTTCATCAAAAGGACAGTAGAAAAGGAAGGTGGCTCCTACAAATGCCATCATTGCGATAAAGGAAAGGCCATCGTTGAAGATGCCTCTGCCGACAGTGGTCCCAAAGATGGACCCCCACCCACGAGGAGCATCGTGGAAAAAGAAGACGTTCCAACCACGTCTTCAAAGCAAGTGGATTGATGTGATATCTCCACTGACGTAAGGGATGACGCACAATCCCACTATCCTTCGCAAGACC	1126	12208	MON89034
m150415_045714_42179_c100811642550000001823178610081572_s1_p0/138998/ccs	DI362404	94.92	197	10	0	618	814	2356	2552	3e-86	309	DI362404	167	187	187	0	94.92	1	1	CTATCTGTCACTTTATTGTGAAGATAGTGGAAAAGGAAGGCGGCTCCTACAAATGCCATCATTGCGATAAAGGAAAGGCCATCGTTGAAGATGCCTCTGCCGACAGTGGTCCCAAAGATGGACCCCCACCCACGAGGAGCATCGTGGAAAAAGAAGACGTTCCAACCACGTCTTCAAAGCAAGTGGATTGATGTGAT	CTACCTGTCACTTCATCAAAAGGACAGTAGAAAAGGAAGGTGGCTCCTACAAATGCCATCATTGCGATAAAGGAAAGGCCATCGTTGAAGATGCCTCTGCCGACAGTGGTCCCAAAGATGGACCCCCACCCACGAGGAGCATCGTGGAAAAAGAAGACGTTCCAACCACGTCTTCAAAGCAAGTGGATTGATGTGAT	1126	12208	MON89034
m150415_045714_42179_c100811642550000001823178610081572_s1_p0/138998/ccs	AY326434	99.62	260	0	1	868	1126	1	260	9e-136	473	AY326434	256	259	259	1	99.62	1	1	CCATTGCCCAGCTATCTGTCACTTTATTGTGAAGATAGTGGAAAAGGAAGGTGGCTCCTACAAATGCCATCATTGCGATAAAGGAAAGGCCATCGTTGAAGATGCCTCTGCCGACAGTGGTCCCAAAGATGGACCCCCACCCACGAGGAGCATCGTGGAAAAAGAAGACGTTCCAACCACGTCTTC-AAGCAAGTGGATTGATGTGATATCTCCACTGACGTAAGGGATGACGCACAATCCCACTATCCTTCGCAAGACC	CCATTGCCCAGCTATCTGTCACTTTATTGTGAAGATAGTGGAAAAGGAAGGTGGCTCCTACAAATGCCATCATTGCGATAAAGGAAAGGCCATCGTTGAAGATGCCTCTGCCGACAGTGGTCCCAAAGATGGACCCCCACCCACGAGGAGCATCGTGGAAAAAGAAGACGTTCCAACCACGTCTTCAAAGCAAGTGGATTGATGTGATATCTCCACTGACGTAAGGGATGACGCACAATCCCACTATCCTTCGCAAGACC	1126	4180	MON810
m150415_045714_42179_c100811642550000001823178610081572_s1_p0/138998/ccs	AY326434	99.52	208	1	0	607	814	1	208	2e-107	379	AY326434	205	207	207	0	99.52	1	1	CCATTGCCCAGCTATCTGTCACTTTATTGTGAAGATAGTGGAAAAGGAAGGCGGCTCCTACAAATGCCATCATTGCGATAAAGGAAAGGCCATCGTTGAAGATGCCTCTGCCGACAGTGGTCCCAAAGATGGACCCCCACCCACGAGGAGCATCGTGGAAAAAGAAGACGTTCCAACCACGTCTTCAAAGCAAGTGGATTGATGTGAT	CCATTGCCCAGCTATCTGTCACTTTATTGTGAAGATAGTGGAAAAGGAAGGTGGCTCCTACAAATGCCATCATTGCGATAAAGGAAAGGCCATCGTTGAAGATGCCTCTGCCGACAGTGGTCCCAAAGATGGACCCCCACCCACGAGGAGCATCGTGGAAAAAGAAGACGTTCCAACCACGTCTTCAAAGCAAGTGGATTGATGTGAT	1126	4180	MON810
m150415_045714_42179_c100811642550000001823178610081572_s1_p0/138998/ccs	RIKILT20151130	99.62	260	0	1	868	1126	804	1063	9e-136	473	RIKILT20151130	256	259	259	1	99.62	1	1	CCATTGCCCAGCTATCTGTCACTTTATTGTGAAGATAGTGGAAAAGGAAGGTGGCTCCTACAAATGCCATCATTGCGATAAAGGAAAGGCCATCGTTGAAGATGCCTCTGCCGACAGTGGTCCCAAAGATGGACCCCCACCCACGAGGAGCATCGTGGAAAAAGAAGACGTTCCAACCACGTCTTC-AAGCAAGTGGATTGATGTGATATCTCCACTGACGTAAGGGATGACGCACAATCCCACTATCCTTCGCAAGACC	CCATTGCCCAGCTATCTGTCACTTTATTGTGAAGATAGTGGAAAAGGAAGGTGGCTCCTACAAATGCCATCATTGCGATAAAGGAAAGGCCATCGTTGAAGATGCCTCTGCCGACAGTGGTCCCAAAGATGGACCCCCACCCACGAGGAGCATCGTGGAAAAAGAAGACGTTCCAACCACGTCTTCAAAGCAAGTGGATTGATGTGATATCTCCACTGACGTAAGGGATGACGCACAATCCCACTATCCTTCGCAAGACC	1126	4983	MON810
m150415_045714_42179_c100811642550000001823178610081572_s1_p0/138998/ccs	RIKILT20151130	99.52	208	1	0	607	814	804	1011	2e-107	379	RIKILT20151130	205	207	207	0	99.52	1	1	CCATTGCCCAGCTATCTGTCACTTTATTGTGAAGATAGTGGAAAAGGAAGGCGGCTCCTACAAATGCCATCATTGCGATAAAGGAAAGGCCATCGTTGAAGATGCCTCTGCCGACAGTGGTCCCAAAGATGGACCCCCACCCACGAGGAGCATCGTGGAAAAAGAAGACGTTCCAACCACGTCTTCAAAGCAAGTGGATTGATGTGAT	CCATTGCCCAGCTATCTGTCACTTTATTGTGAAGATAGTGGAAAAGGAAGGTGGCTCCTACAAATGCCATCATTGCGATAAAGGAAAGGCCATCGTTGAAGATGCCTCTGCCGACAGTGGTCCCAAAGATGGACCCCCACCCACGAGGAGCATCGTGGAAAAAGAAGACGTTCCAACCACGTCTTCAAAGCAAGTGGATTGATGTGAT	1126	4983	MON810
m150415_045714_42179_c100811642550000001823178610081572_s1_p0/138998/ccs	AF434709	100	124	0	0	868	991	804	927	2e-62	230	AF434709	124	124	124	0	100	1	1	CCATTGCCCAGCTATCTGTCACTTTATTGTGAAGATAGTGGAAAAGGAAGGTGGCTCCTACAAATGCCATCATTGCGATAAAGGAAAGGCCATCGTTGAAGATGCCTCTGCCGACAGTGGTCCC	CCATTGCCCAGCTATCTGTCACTTTATTGTGAAGATAGTGGAAAAGGAAGGTGGCTCCTACAAATGCCATCATTGCGATAAAGGAAAGGCCATCGTTGAAGATGCCTCTGCCGACAGTGGTCCC	1126	927	MON810
m150415_045714_42179_c100811642550000001823178610081572_s1_p0/138998/ccs	AF434709	99.19	124	1	0	607	730	804	927	1e-60	224	AF434709	121	123	123	0	99.19	1	1	CCATTGCCCAGCTATCTGTCACTTTATTGTGAAGATAGTGGAAAAGGAAGGCGGCTCCTACAAATGCCATCATTGCGATAAAGGAAAGGCCATCGTTGAAGATGCCTCTGCCGACAGTGGTCCC	CCATTGCCCAGCTATCTGTCACTTTATTGTGAAGATAGTGGAAAAGGAAGGTGGCTCCTACAAATGCCATCATTGCGATAAAGGAAAGGCCATCGTTGAAGATGCCTCTGCCGACAGTGGTCCC	1126	927	MON810
m150415_045714_42179_c100811642550000001823178610081572_s1_p0/138998/ccs	JQ406879	100	76	0	0	868	943	943	1018	1e-35	141	JQ406879	76	76	76	0	100	1	1	CCATTGCCCAGCTATCTGTCACTTTATTGTGAAGATAGTGGAAAAGGAAGGTGGCTCCTACAAATGCCATCATTGC	CCATTGCCCAGCTATCTGTCACTTTATTGTGAAGATAGTGGAAAAGGAAGGTGGCTCCTACAAATGCCATCATTGC	1126	1018	MON810
m150415_045714_42179_c100811642550000001823178610081572_s1_p0/138998/ccs	JQ406879	98.68	76	1	0	607	682	943	1018	5e-34	135	JQ406879	73	75	75	0	98.68	1	1	CCATTGCCCAGCTATCTGTCACTTTATTGTGAAGATAGTGGAAAAGGAAGGCGGCTCCTACAAATGCCATCATTGC	CCATTGCCCAGCTATCTGTCACTTTATTGTGAAGATAGTGGAAAAGGAAGGTGGCTCCTACAAATGCCATCATTGC	1126	1018	MON810
m150415_045714_42179_c100811642550000001823178610081572_s1_p0/156962/ccs	HV702026	99.31	579	1	3	1	576	4294	3716	0	1044	HV702026	565	575	575	3	99.31	1	1	GGTCTTGCGAAGGATAGTGGGATTGTGCGTCATCCCTTACGTCAGTGGAGATATCA-ATCAATCCACTTGCTTTGAAGACGTGGTTGGAACGTCTTCTTTTTCCACGATGCTCCTCGTGGGTGGGGGTCCATCTTTGGGACCACTGTCG-CAGAGGCATCTTCAACGATGGCCTTTCCTTTATCGCAATGATGGCATTTGTAGGAGCCACCTTCCTTTTCCACTATCTTCACAATAAAGTGACAGATAGCTGGGCAATGGAATCCGAGGAGGTCTCCGGATATTACCCTTTGTTGAAAAGTCTCAATCGGACCATCACATCAATCCACTTGCTTTGAAGACGTGGTTGGAACGTCTTCTTTTTCCACGATGCTCCTCGTGGGTGGGGGTCCATCTTTGG…	GGTCTTGCGAAGGATAGTGGGATTGTGCGTCATCCCTTACGTCAGTGGAGATATCACATCAATCCACTTGCTTTGAAGACGTGGTTGGAACGTCTTCTTTTTCCACGATGCTCCTCGTGGGTGGGGGTCCATCTTTGGGACCACTGTCGGCAGAGGCATCTTCAACGATGGCCTTTCCTTTATCGCAATGATGGCATTTGTAGGAGCCACCTTCCTTTTCCACTATCTTCACAATAAAGTGACAGATAGCTGGGCAATGGAATCCGAGGAGGTTTCCGGATATTACCCTTTGTTGAAAAGTCTCAATCGGACCATCACATCAATCCACTTGCTTTGAAGACGTGGTTGGAACGTCTTCTTTTTCCACGATGCTCCTCGTGGGTGGGGGTCCATCTTTGG…	1729	7450	MON88017
m150415_045714_42179_c100811642550000001823178610081572_s1_p0/156962/ccs	HV702026	99.63	268	0	1	631	898	3693	3427	5e-140	488	HV702026	264	267	267	1	99.63	1	1	ATCCCCGATCTAGTAACATAGATGACACCGCGCGCGATAATTTATCCTAGTTTGCGCGCTATATTTTGTTTTCTATCGCGTATTAAATGTATAATTGCGGGACTCTAATCATAAAAACCCATCTCATAAAATAACGTCATGCATTACATGTTAATTATTACATGCTTAACGTAATTCAACAGAAATTATATGATAATCATCGCAAGACCGGCAACAGGATTCAATCTTAAGAAACTTTATTGCCAAATGTTTGAACGATCGGGAATTC	ATCCCCGATCTAGTAACATAGATGACACCGCGCGCGATAATTTATCCTAGTTTGCGCGCTATATTTTGTTTTCTATCGCGTATTAAATGTATAATTGCGGGACTCTAATCATAAAAACCCATCTCATAAA-TAACGTCATGCATTACATGTTAATTATTACATGCTTAACGTAATTCAACAGAAATTATATGATAATCATCGCAAGACCGGCAACAGGATTCAATCTTAAGAAACTTTATTGCCAAATGTTTGAACGATCGGGAATTC	1729	7450	MON88017
m150415_045714_42179_c100811642550000001823178610081572_s1_p0/156962/ccs	HV702026	99.62	261	0	1	312	571	4242	3982	4e-136	475	HV702026	257	260	260	1	99.62	1	1	ATCACATCAATCCACTTGCTTTGAAGACGTGGTTGGAACGTCTTCTTTTTCCACGATGCTCCTCGTGGGTGGGGGTCCATCTTTGG-ACCACTGTCGGCAGAGGCATCTTCAACGATGGCCTTTCCTTTATCGCAATGATGGCATTTGTAGGAGCCACCTTCCTTTTCCACTATCTTCACAATAAAGTGACAGATAGCTGGGCAATGGAATCCGAGGAGGTTTCCGGATATTACCCTTTGTTGAAAAGTCTCAATCGGACC	ATCACATCAATCCACTTGCTTTGAAGACGTGGTTGGAACGTCTTCTTTTTCCACGATGCTCCTCGTGGGTGGGGGTCCATCTTTGGGACCACTGTCGGCAGAGGCATCTTCAACGATGGCCTTTCCTTTATCGCAATGATGGCATTTGTAGGAGCCACCTTCCTTTTCCACTATCTTCACAATAAAGTGACAGATAGCTGGGCAATGGAATCCGAGGAGGTTTCCGGATATTACCCTTTGTTGAAAAGTCTCAATCGGACC	1729	7450	MON88017
m150415_045714_42179_c100811642550000001823178610081572_s1_p0/156962/ccs	HV702026	98.85	261	1	2	53	311	3981	3721	8e-133	464	HV702026	251	258	258	2	98.85	1	1	ATCA-ATCAATCCACTTGCTTTGAAGACGTGGTTGGAACGTCTTCTTTTTCCACGATGCTCCTCGTGGGTGGGGGTCCATCTTTGGGACCACTGTCG-CAGAGGCATCTTCAACGATGGCCTTTCCTTTATCGCAATGATGGCATTTGTAGGAGCCACCTTCCTTTTCCACTATCTTCACAATAAAGTGACAGATAGCTGGGCAATGGAATCCGAGGAGGTCTCCGGATATTACCCTTTGTTGAAAAGTCTCAATCGGACC	ATCACATCAATCCACTTGCTTTGAAGACGTGGTTGGAACGTCTTCTTTTTCCACGATGCTCCTCGTGGGTGGGGGTCCATCTTTGGGACCACTGTCGGCAGAGGCATCTTCAACGATGGCCTTTCCTTTATCGCAATGATGGCATTTGTAGGAGCCACCTTCCTTTTCCACTATCTTCACAATAAAGTGACAGATAGCTGGGCAATGGAATCCGAGGAGGTTTCCGGATATTACCCTTTGTTGAAAAGTCTCAATCGGACC	1729	7450	MON88017
m150415_045714_42179_c100811642550000001823178610081572_s1_p0/156962/ccs	EA135633	98.97	291	1	2	1	289	2176	1886	2e-149	520	EA135633	281	288	288	2	98.97	1	1	GGTCTTGCGAAGGATAGTGGGATTGTGCGTCATCCCTTACGTCAGTGGAGATATCA-ATCAATCCACTTGCTTTGAAGACGTGGTTGGAACGTCTTCTTTTTCCACGATGCTCCTCGTGGGTGGGGGTCCATCTTTGGGACCACTGTCG-CAGAGGCATCTTCAACGATGGCCTTTCCTTTATCGCAATGATGGCATTTGTAGGAGCCACCTTCCTTTTCCACTATCTTCACAATAAAGTGACAGATAGCTGGGCAATGGAATCCGAGGAGGTCTCCGGATATTACCCTTT	GGTCTTGCGAAGGATAGTGGGATTGTGCGTCATCCCTTACGTCAGTGGAGATATCATATCAATCCACTTGCTTTGAAGACGTGGTTGGAACGTCTTCTTTTTCCACGATGCTCCTCGTGGGTGGGGGTCCATCTTTGGGACCACTGTCGGCAGAGGCATCTTCAACGATGGCCTTTCCTTTATCGCAATGATGGCATTTGTAGGAGCCACCTTCCTTTTCCACTATCTTCACAATAAAGTGACAGATAGCTGGGCAATGGAATCCGAGGAGGTTTCCGGATATTACCCTTT	1729	2267	MON15985
m150415_045714_42179_c100811642550000001823178610081572_s1_p0/156962/ccs	EA135633	99.16	239	1	1	312	549	2124	1886	3e-122	429	EA135633	232	237	237	1	99.16	1	1	ATCACATCAATCCACTTGCTTTGAAGACGTGGTTGGAACGTCTTCTTTTTCCACGATGCTCCTCGTGGGTGGGGGTCCATCTTTGG-ACCACTGTCGGCAGAGGCATCTTCAACGATGGCCTTTCCTTTATCGCAATGATGGCATTTGTAGGAGCCACCTTCCTTTTCCACTATCTTCACAATAAAGTGACAGATAGCTGGGCAATGGAATCCGAGGAGGTTTCCGGATATTACCCTTT	ATCATATCAATCCACTTGCTTTGAAGACGTGGTTGGAACGTCTTCTTTTTCCACGATGCTCCTCGTGGGTGGGGGTCCATCTTTGGGACCACTGTCGGCAGAGGCATCTTCAACGATGGCCTTTCCTTTATCGCAATGATGGCATTTGTAGGAGCCACCTTCCTTTTCCACTATCTTCACAATAAAGTGACAGATAGCTGGGCAATGGAATCCGAGGAGGTTTCCGGATATTACCCTTT	1729	2267	MON15985
m150415_045714_42179_c100811642550000001823178610081572_s1_p0/156962/ccs	EA135634	98.6	285	0	3	619	900	330	47	6e-144	501	EA135634	271	281	281	4	98.6	1	1	GGCCG-CCCGGGG--ATCCCCGATCTAGTAACATAGATGACACCGCGCGCGATAATTTATCCTAGTTTGCGCGCTATATTTTGTTTTCTATCGCGTATTAAATGTATAATTGCGGGACTCTAATCATAAAAACCCATCTCATAAAATAACGTCATGCATTACATGTTAATTATTACATGCTTAACGTAATTCAACAGAAATTATATGATAATCATCGCAAGACCGGCAACAGGATTCAATCTTAAGAAACTTTATTGCCAAATGTTTGAACGATCGGGAATTCCC	GGCCGCCCCGGGGATATCCCCGATCTAGTAACATAGATGACACCGCGCGCGATAATTTATCCTAGTTTGCGCGCTATATTTTGTTTTCTATCGCGTATTAAATGTATAATTGCGGGACTCTAATCATAAAAACCCATCTCATAAA-TAACGTCATGCATTACATGTTAATTATTACATGCTTAACGTAATTCAACAGAAATTATATGATAATCATCGCAAGACCGGCAACAGGATTCAATCTTAAGAAACTTTATTGCCAAATGTTTGAACGATCGGGAATTCCC	1729	1360	MON15985
m150415_045714_42179_c100811642550000001823178610081572_s1_p0/156962/ccs	DI362404	98.6	285	0	3	619	900	11026	10743	6e-144	501	DI362404	271	281	281	4	98.6	1	1	GGCCG-CCCGGGG--ATCCCCGATCTAGTAACATAGATGACACCGCGCGCGATAATTTATCCTAGTTTGCGCGCTATATTTTGTTTTCTATCGCGTATTAAATGTATAATTGCGGGACTCTAATCATAAAAACCCATCTCATAAAATAACGTCATGCATTACATGTTAATTATTACATGCTTAACGTAATTCAACAGAAATTATATGATAATCATCGCAAGACCGGCAACAGGATTCAATCTTAAGAAACTTTATTGCCAAATGTTTGAACGATCGGGAATTCCC	GGCCGCCCCGGGGATATCCCCGATCTAGTAACATAGATGACACCGCGCGCGATAATTTATCCTAGTTTGCGCGCTATATTTTGTTTTCTATCGCGTATTAAATGTATAATTGCGGGACTCTAATCATAAAAACCCATCTCATAAA-TAACGTCATGCATTACATGTTAATTATTACATGCTTAACGTAATTCAACAGAAATTATATGATAATCATCGCAAGACCGGCAACAGGATTCAATCTTAAGAAACTTTATTGCCAAATGTTTGAACGATCGGGAATTCCC	1729	12208	MON89034
m150415_045714_42179_c100811642550000001823178610081572_s1_p0/156962/ccs	DI362404	95.58	249	9	2	1	247	2604	2356	8e-113	398	DI362404	215	238	238	2	95.58	1	1	GGTCTTGCGAAGGATAGTGGGATTGTGCGTCATCCCTTACGTCAGTGGAGATATCA-ATCAATCCACTTGCTTTGAAGACGTGGTTGGAACGTCTTCTTTTTCCACGATGCTCCTCGTGGGTGGGGGTCCATCTTTGGGACCACTGTCG-CAGAGGCATCTTCAACGATGGCCTTTCCTTTATCGCAATGATGGCATTTGTAGGAGCCACCTTCCTTTTCCACTATCTTCACAATAAAGTGACAGATAG	GGTCTTGCGAAGGATAGTGGGATTGTGCGTCATCCCTTACGTCAGTGGAGATATCACATCAATCCACTTGCTTTGAAGACGTGGTTGGAACGTCTTCTTTTTCCACGATGCTCCTCGTGGGTGGGGGTCCATCTTTGGGACCACTGTCGGCAGAGGCATCTTCAACGATGGCCTTTCCTTTATCGCAATGATGGCATTTGTAGGAGCCACCTTCCTTTTCTACTGTCCTTTTGATGAAGTGACAGGTAG	1729	12208	MON89034
m150415_045714_42179_c100811642550000001823178610081572_s1_p0/156962/ccs	DI362404	94.92	197	9	1	312	507	2552	2356	1e-85	307	DI362404	166	187	187	1	94.92	1	1	ATCACATCAATCCACTTGCTTTGAAGACGTGGTTGGAACGTCTTCTTTTTCCACGATGCTCCTCGTGGGTGGGGGTCCATCTTTGG-ACCACTGTCGGCAGAGGCATCTTCAACGATGGCCTTTCCTTTATCGCAATGATGGCATTTGTAGGAGCCACCTTCCTTTTCCACTATCTTCACAATAAAGTGACAGATAG	ATCACATCAATCCACTTGCTTTGAAGACGTGGTTGGAACGTCTTCTTTTTCCACGATGCTCCTCGTGGGTGGGGGTCCATCTTTGGGACCACTGTCGGCAGAGGCATCTTCAACGATGGCCTTTCCTTTATCGCAATGATGGCATTTGTAGGAGCCACCTTCCTTTTCTACTGTCCTTTTGATGAAGTGACAGGTAG	1729	12208	MON89034
m150415_045714_42179_c100811642550000001823178610081572_s1_p0/156962/ccs	AY326434	99.23	260	0	2	1	258	260	1	6e-134	468	AY326434	253	258	258	2	99.23	1	1	GGTCTTGCGAAGGATAGTGGGATTGTGCGTCATCCCTTACGTCAGTGGAGATATCA-ATCAATCCACTTGCTTTGAAGACGTGGTTGGAACGTCTTCTTTTTCCACGATGCTCCTCGTGGGTGGGGGTCCATCTTTGGGACCACTGTCG-CAGAGGCATCTTCAACGATGGCCTTTCCTTTATCGCAATGATGGCATTTGTAGGAGCCACCTTCCTTTTCCACTATCTTCACAATAAAGTGACAGATAGCTGGGCAATGG	GGTCTTGCGAAGGATAGTGGGATTGTGCGTCATCCCTTACGTCAGTGGAGATATCACATCAATCCACTTGCTTTGAAGACGTGGTTGGAACGTCTTCTTTTTCCACGATGCTCCTCGTGGGTGGGGGTCCATCTTTGGGACCACTGTCGGCAGAGGCATCTTCAACGATGGCCTTTCCTTTATCGCAATGATGGCATTTGTAGGAGCCACCTTCCTTTTCCACTATCTTCACAATAAAGTGACAGATAGCTGGGCAATGG	1729	4180	MON810
m150415_045714_42179_c100811642550000001823178610081572_s1_p0/156962/ccs	AY326434	99.52	208	0	1	312	518	208	1	1e-106	377	AY326434	204	207	207	1	99.52	1	1	ATCACATCAATCCACTTGCTTTGAAGACGTGGTTGGAACGTCTTCTTTTTCCACGATGCTCCTCGTGGGTGGGGGTCCATCTTTGG-ACCACTGTCGGCAGAGGCATCTTCAACGATGGCCTTTCCTTTATCGCAATGATGGCATTTGTAGGAGCCACCTTCCTTTTCCACTATCTTCACAATAAAGTGACAGATAGCTGGGCAATGG	ATCACATCAATCCACTTGCTTTGAAGACGTGGTTGGAACGTCTTCTTTTTCCACGATGCTCCTCGTGGGTGGGGGTCCATCTTTGGGACCACTGTCGGCAGAGGCATCTTCAACGATGGCCTTTCCTTTATCGCAATGATGGCATTTGTAGGAGCCACCTTCCTTTTCCACTATCTTCACAATAAAGTGACAGATAGCTGGGCAATGG	1729	4180	MON810
m150415_045714_42179_c100811642550000001823178610081572_s1_p0/156962/ccs	RIKILT20151130	99.23	260	0	2	1	258	1063	804	6e-134	468	RIKILT20151130	253	258	258	2	99.23	1	1	GGTCTTGCGAAGGATAGTGGGATTGTGCGTCATCCCTTACGTCAGTGGAGATATCA-ATCAATCCACTTGCTTTGAAGACGTGGTTGGAACGTCTTCTTTTTCCACGATGCTCCTCGTGGGTGGGGGTCCATCTTTGGGACCACTGTCG-CAGAGGCATCTTCAACGATGGCCTTTCCTTTATCGCAATGATGGCATTTGTAGGAGCCACCTTCCTTTTCCACTATCTTCACAATAAAGTGACAGATAGCTGGGCAATGG	GGTCTTGCGAAGGATAGTGGGATTGTGCGTCATCCCTTACGTCAGTGGAGATATCACATCAATCCACTTGCTTTGAAGACGTGGTTGGAACGTCTTCTTTTTCCACGATGCTCCTCGTGGGTGGGGGTCCATCTTTGGGACCACTGTCGGCAGAGGCATCTTCAACGATGGCCTTTCCTTTATCGCAATGATGGCATTTGTAGGAGCCACCTTCCTTTTCCACTATCTTCACAATAAAGTGACAGATAGCTGGGCAATGG	1729	4983	MON810
m150415_045714_42179_c100811642550000001823178610081572_s1_p0/156962/ccs	RIKILT20151130	99.52	208	0	1	312	518	1011	804	1e-106	377	RIKILT20151130	204	207	207	1	99.52	1	1	ATCACATCAATCCACTTGCTTTGAAGACGTGGTTGGAACGTCTTCTTTTTCCACGATGCTCCTCGTGGGTGGGGGTCCATCTTTGG-ACCACTGTCGGCAGAGGCATCTTCAACGATGGCCTTTCCTTTATCGCAATGATGGCATTTGTAGGAGCCACCTTCCTTTTCCACTATCTTCACAATAAAGTGACAGATAGCTGGGCAATGG	ATCACATCAATCCACTTGCTTTGAAGACGTGGTTGGAACGTCTTCTTTTTCCACGATGCTCCTCGTGGGTGGGGGTCCATCTTTGGGACCACTGTCGGCAGAGGCATCTTCAACGATGGCCTTTCCTTTATCGCAATGATGGCATTTGTAGGAGCCACCTTCCTTTTCCACTATCTTCACAATAAAGTGACAGATAGCTGGGCAATGG	1729	4983	MON810
m150415_045714_42179_c100811642550000001823178610081572_s1_p0/156962/ccs	AF434709	100	123	0	0	396	518	926	804	1e-61	228	AF434709	123	123	123	0	100	1	1	GGACCACTGTCGGCAGAGGCATCTTCAACGATGGCCTTTCCTTTATCGCAATGATGGCATTTGTAGGAGCCACCTTCCTTTTCCACTATCTTCACAATAAAGTGACAGATAGCTGGGCAATGG	GGACCACTGTCGGCAGAGGCATCTTCAACGATGGCCTTTCCTTTATCGCAATGATGGCATTTGTAGGAGCCACCTTCCTTTTCCACTATCTTCACAATAAAGTGACAGATAGCTGGGCAATGG	1729	927	MON810
m150415_045714_42179_c100811642550000001823178610081572_s1_p0/156962/ccs	AF434709	99.19	124	0	1	136	258	927	804	5e-60	222	AF434709	120	123	123	1	99.19	1	1	GGGACCACTGTCG-CAGAGGCATCTTCAACGATGGCCTTTCCTTTATCGCAATGATGGCATTTGTAGGAGCCACCTTCCTTTTCCACTATCTTCACAATAAAGTGACAGATAGCTGGGCAATGG	GGGACCACTGTCGGCAGAGGCATCTTCAACGATGGCCTTTCCTTTATCGCAATGATGGCATTTGTAGGAGCCACCTTCCTTTTCCACTATCTTCACAATAAAGTGACAGATAGCTGGGCAATGG	1729	927	MON810
m150415_045714_42179_c100811642550000001823178610081572_s1_p0/156962/ccs	JQ406879	100	76	0	0	443	518	1018	943	2e-35	141	JQ406879	76	76	76	0	100	1	1	GCAATGATGGCATTTGTAGGAGCCACCTTCCTTTTCCACTATCTTCACAATAAAGTGACAGATAGCTGGGCAATGG	GCAATGATGGCATTTGTAGGAGCCACCTTCCTTTTCCACTATCTTCACAATAAAGTGACAGATAGCTGGGCAATGG	1729	1018	MON810
m150415_045714_42179_c100811642550000001823178610081572_s1_p0/156962/ccs	JQ406879	100	76	0	0	183	258	1018	943	2e-35	141	JQ406879	76	76	76	0	100	1	1	GCAATGATGGCATTTGTAGGAGCCACCTTCCTTTTCCACTATCTTCACAATAAAGTGACAGATAGCTGGGCAATGG	GCAATGATGGCATTTGTAGGAGCCACCTTCCTTTTCCACTATCTTCACAATAAAGTGACAGATAGCTGGGCAATGG	1729	1018	MON810
